# Supplementary material for: GWAS Reveals Key Candidate Genes Associated with Milk-Production in Saanen Goats
Source: Animals (Basel). 2025 Nov 13;15(22):3282. doi: 10.3390/ani15223282 (PMC12649104; doi:10.3390/ani15223282)
Supplement: Supplementary file 1 [file animals-15-03282-s001.zip]

Archive with 1 entries (1 files):
- animals-3958058-supplementary.pdf
